# Supplementary material for: A Critical Analysis of the CFD-DEM Simulation of Pharmaceutical Aerosols Deposition in Upper Intra-Thoracic Airways: Considerations on Aerosol Transport and Deposition
Source: Pharmaceutics. 2024 Aug 24;16(9):1119. doi: 10.3390/pharmaceutics16091119 (PMC11434992; doi:10.3390/pharmaceutics16091119)
Supplement: Supplementary file 1 [file pharmaceutics-16-01119-s001.zip]

Archive with 1 entries (1 files):
- pharmaceutics-3133757-supplementary.pdf
